# Supplementary material for: Overexpression of CmWRKY8-1–VP64 Fusion Protein Reduces Resistance in Response to Fusarium oxysporum by Modulating the Salicylic Acid Signaling Pathway in Chrysanthemum morifolium
Source: Int J Mol Sci. 2023 Feb 9;24(4):3499. doi: 10.3390/ijms24043499 (PMC9964100; doi:10.3390/ijms24043499)
Supplement: Supplementary file 1 [file ijms-24-03499-s001.zip]

Archive with 4 entries (4 files):
- Supplement of figures.pdf
- Table S1.pdf
- Table S2.pdf
- Table S3.pdf
